# Supplementary material for: Functional Identification of Arthrinium phaeospermum Effectors Related to Bambusa pervariabilis × Dendrocalamopsis grandis Shoot Blight
Source: Biomolecules. 2022 Sep 8;12(9):1264. doi: 10.3390/biom12091264 (PMC9496123; doi:10.3390/biom12091264)
Supplement: Supplementary file 1 [file biomolecules-12-01264-s001.zip]

Archive with 8 entries (7 files):
- biomolecules-1874718-supplementary/Supplementary materials/
- biomolecules-1874718-supplementary/Supplementary materials/.DS_Store
- biomolecules-1874718-supplementary/Supplementary materials/Figure S1.jpg
- biomolecules-1874718-supplementary/Supplementary materials/Figure S2.jpg
- biomolecules-1874718-supplementary/Supplementary materials/Figure S3.jpg
- biomolecules-1874718-supplementary/Supplementary materials/Figure S4.jpg
- biomolecules-1874718-supplementary/Supplementary materials/Table S1-S4.pdf
- biomolecules-1874718-supplementary/Supplementary materials/Table S5.xls
