# Supplementary material for: Functional Identification of Arthrinium phaeospermum Effectors Related to Bambusa pervariabilis × Dendrocalamopsis grandis Shoot Blight
Source: Biomolecules. 2022 Sep 8;12(9):1264. doi: 10.3390/biom12091264 (PMC9496123; doi:10.3390/biom12091264)
Supplement: Supplementary file 1 [file biomolecules-12-01264-s001.zip › biomolecules-1874718-supplementary/Supplementary materials/Table S5.xls]

query id	protein_id.suzhu	query id	protein_id.jizhu	protein_name.suzhu	protein_name.jizhu	Protein_Taxon_Name.suzhu	Protein_Taxon_Name.jizhu	interaction_type	pmid	source_database
TRINITY_DN82042_c0_g1	dip:DIP-768N|refseq:NP_190150|uniprotkb:Q39023	AP-Z1316159	dip:DIP-153N|uniprotkb:P25323	MPK3_ARATH	MYLKA_DICDI	Arabidopsis thaliana|thale cress	Dictyostelium discoideum	psi-mi:MI:0915(physical association)	pubmed:8960361(identity)	DIP
TRINITY_DN57562_c2_g2	uniprotkb:F4J036	AP-Z1306491	uniprotkb:P52231	F4J036_ARATH	THIO_SYNY3	arath|Arabidopsis thaliana (Mouse-ear cress)	syny3|Synechocystis sp. (strain PCC 6803 / Kazusa)	psi-mi:MI:0914(association)	imex:IM-14648|pubmed:20049866	IntAct
TRINITY_DN56306_c1_g6	uniprotkb:F4KHG6	AP-Z1306491	uniprotkb:P52231	CTPA1_ARATH	THIO_SYNY3	arath|Arabidopsis thaliana (Mouse-ear cress)	syny3|Synechocystis sp. (strain PCC 6803 / Kazusa)	psi-mi:MI:0914(association)	imex:IM-14648|pubmed:20049866	IntAct
TRINITY_DN79539_c0_g1	uniprotkb:K7TU45	AP-Z1312489	uniprotkb:P32481	K7TU45_WHEAT	IF2G_YEAST	wheat|Triticum aestivum (Wheat)	yeast|Saccharomyces cerevisiae	psi-mi:MI:0914(association)	pubmed:25147208|imex:IM-25610	IntAct
TRINITY_DN79539_c0_g1	uniprotkb:K7TU45	AP-Z1303643	uniprotkb:Q04067	K7TU45_WHEAT	EIF3G_YEAST	wheat|Triticum aestivum (Wheat)	yeast|Saccharomyces cerevisiae	psi-mi:MI:0914(association)	pubmed:25147208|imex:IM-25610	IntAct
TRINITY_DN43628_c1_g4	uniprotkb:O03042	AP-Z1306491	uniprotkb:P52231	RBL_ARATH	THIO_SYNY3	arath|Arabidopsis thaliana (Mouse-ear cress)	syny3|Synechocystis sp. (strain PCC 6803 / Kazusa)	psi-mi:MI:0914(association)	imex:IM-14648|pubmed:20049866	IntAct
TRINITY_DN59491_c1_g1	uniprotkb:O22609	AP-Z1306491	uniprotkb:P52231	DEGP1_ARATH	THIO_SYNY3	arath|Arabidopsis thaliana (Mouse-ear cress)	syny3|Synechocystis sp. (strain PCC 6803 / Kazusa)	psi-mi:MI:0914(association)	imex:IM-14648|pubmed:20049866	IntAct
TRINITY_DN58488_c1_g3	uniprotkb:O23614	AP-Z1306491	uniprotkb:P52231	CTPA2_ARATH	THIO_SYNY3	arath|Arabidopsis thaliana (Mouse-ear cress)	syny3|Synechocystis sp. (strain PCC 6803 / Kazusa)	psi-mi:MI:0914(association)	imex:IM-14648|pubmed:20049866	IntAct
TRINITY_DN63952_c0_g1	uniprotkb:P01053	AP-Z1319361	uniprotkb:P00782	ICI2_HORVU	SUBT_BACAM	horvu|Hordeum vulgare (Barley)	bacam|Bacillus amyloliquefaciens	psi-mi:MI:0407(direct interaction)	pubmed:12142461|mint:MINT-5215591	MINT
TRINITY_DN59764_c2_g2	uniprotkb:P07591	AP-Z1318739	uniprotkb:P27320	TRXM_SPIOL	FER_SYNY3	spiol|Spinacia oleracea (Spinach)	syny3|Synechocystis sp. (strain PCC 6803 / Kazusa)	psi-mi:MI:0407(direct interaction)	pubmed:14769790|imex:IM-18903	IntAct
TRINITY_DN56404_c0_g2	uniprotkb:P09856	AP-Z1318739	uniprotkb:P27320	TRXF_SPIOL	FER_SYNY3	spiol|Spinacia oleracea (Spinach)	syny3|Synechocystis sp. (strain PCC 6803 / Kazusa)	psi-mi:MI:0915(physical association)	pubmed:17611542|doi:10.1038/nature05937|imex:IM-21183	DIP
TRINITY_DN48098_c0_g2	uniprotkb:P23321	AP-Z1306491	uniprotkb:P52231	PSBO1_ARATH	THIO_SYNY3	arath|Arabidopsis thaliana (Mouse-ear cress)	syny3|Synechocystis sp. (strain PCC 6803 / Kazusa)	psi-mi:MI:0914(association)	imex:IM-14648|pubmed:20049866	IntAct
TRINITY_DN8758_c0_g1	uniprotkb:P24100	AP-Z1307182	uniprotkb:P08463	CDKA1_ARATH	CKS1_SCHPO	arath|Arabidopsis thaliana (Mouse-ear cress)	schpo|Schizosaccharomyces pombe (strain ATCC 38366 / 972)	psi-mi:MI:0915(physical association)	pubmed:9276444|imex:IM-19106	IntAct
TRINITY_DN86208_c0_g1	uniprotkb:P25859	AP-Z1307182	uniprotkb:P08463	CKB11_ARATH	CKS1_SCHPO	arath|Arabidopsis thaliana (Mouse-ear cress)	schpo|Schizosaccharomyces pombe (strain ATCC 38366 / 972)	psi-mi:MI:0915(physical association)	pubmed:9276444|imex:IM-19106	IntAct
TRINITY_DN56510_c2_g3	uniprotkb:P49107	AP-Z1306491	uniprotkb:P52231	PSAN_ARATH	THIO_SYNY3	arath|Arabidopsis thaliana (Mouse-ear cress)	syny3|Synechocystis sp. (strain PCC 6803 / Kazusa)	psi-mi:MI:0914(association)	imex:IM-14648|pubmed:20049866	IntAct
TRINITY_DN57454_c1_g5	uniprotkb:P82281	AP-Z1306491	uniprotkb:P52231	TL29_ARATH	THIO_SYNY3	arath|Arabidopsis thaliana (Mouse-ear cress)	syny3|Synechocystis sp. (strain PCC 6803 / Kazusa)	psi-mi:MI:0914(association)	imex:IM-14648|pubmed:20049866	IntAct
TRINITY_DN45738_c3_g1	uniprotkb:P82658	AP-Z1306491	uniprotkb:P52231	TL19_ARATH	THIO_SYNY3	arath|Arabidopsis thaliana (Mouse-ear cress)	syny3|Synechocystis sp. (strain PCC 6803 / Kazusa)	psi-mi:MI:0914(association)	imex:IM-14648|pubmed:20049866	IntAct
TRINITY_DN51138_c0_g4	uniprotkb:P83755	AP-Z1303451	uniprotkb:P40350	PSBA_ARATH	ALG5_YEAST	arath|Arabidopsis thaliana (Mouse-ear cress)	yeast|Saccharomyces cerevisiae	psi-mi:MI:0915(physical association)	pubmed:15988575	IntAct
TRINITY_DN51138_c0_g4	uniprotkb:P83755	AP-Z1313611	uniprotkb:P73091	PSBA_ARATH	P73091_SYNY3	arath|Arabidopsis thaliana (Mouse-ear cress)	syny3|Synechocystis sp. (strain PCC 6803 / Kazusa)	psi-mi:MI:0915(physical association)	pubmed:15988575	IntAct
TRINITY_DN57790_c1_g2	uniprotkb:Q38879	AP-Z1307542	uniprotkb:P07260	TRXH2_ARATH	IF4E_YEAST	arath|Arabidopsis thaliana (Mouse-ear cress)	yeast|Saccharomyces cerevisiae	psi-mi:MI:0914(association)	pubmed:16272220	IntAct
TRINITY_DN57790_c1_g2	uniprotkb:Q38879	AP-Z1310332	uniprotkb:P18408	TRXH2_ARATH	MET16_YEAST	arath|Arabidopsis thaliana (Mouse-ear cress)	yeast|Saccharomyces cerevisiae	psi-mi:MI:0914(association)	pubmed:16272220	IntAct
TRINITY_DN57790_c1_g2	uniprotkb:Q38879	AP-Z1310332	uniprotkb:P18408	TRXH2_ARATH	MET16_YEAST	arath|Arabidopsis thaliana (Mouse-ear cress)	yeast|Saccharomyces cerevisiae	psi-mi:MI:0915(physical association)	pubmed:16272220	IntAct
TRINITY_DN57790_c1_g2	uniprotkb:Q38879	AP-Z1319617	uniprotkb:P29509	TRXH2_ARATH	TRXB1_YEAST	arath|Arabidopsis thaliana (Mouse-ear cress)	yeast|Saccharomyces cerevisiae	psi-mi:MI:0914(association)	pubmed:16272220	IntAct
TRINITY_DN57790_c1_g2	uniprotkb:Q38879	AP-Z1318549	uniprotkb:P38013	TRXH2_ARATH	AHP1_YEAST	arath|Arabidopsis thaliana (Mouse-ear cress)	yeast|Saccharomyces cerevisiae	psi-mi:MI:0914(association)	pubmed:16272220	IntAct
TRINITY_DN57790_c1_g2	uniprotkb:Q38879	AP-Z1315488	uniprotkb:P40029	TRXH2_ARATH	MSRA_YEAST	arath|Arabidopsis thaliana (Mouse-ear cress)	yeast|Saccharomyces cerevisiae	psi-mi:MI:0915(physical association)	pubmed:16272220	IntAct
TRINITY_DN55059_c1_g1	uniprotkb:Q38885	AP-Z1303451	uniprotkb:P40350	SCY1_ARATH	ALG5_YEAST	arath|Arabidopsis thaliana (Mouse-ear cress)	yeast|Saccharomyces cerevisiae	psi-mi:MI:0915(physical association)	pubmed:15988575	IntAct
TRINITY_DN59015_c2_g2	uniprotkb:Q39249	AP-Z1306491	uniprotkb:P52231	VDE_ARATH	THIO_SYNY3	arath|Arabidopsis thaliana (Mouse-ear cress)	syny3|Synechocystis sp. (strain PCC 6803 / Kazusa)	psi-mi:MI:0914(association)	imex:IM-14648|pubmed:20049866	IntAct
TRINITY_DN48925_c1_g1	uniprotkb:Q42029	AP-Z1306491	uniprotkb:P52231	PSBP1_ARATH	THIO_SYNY3	arath|Arabidopsis thaliana (Mouse-ear cress)	syny3|Synechocystis sp. (strain PCC 6803 / Kazusa)	psi-mi:MI:0914(association)	imex:IM-14648|pubmed:20049866	IntAct
TRINITY_DN55497_c3_g1	uniprotkb:Q42403	AP-Z1316925	uniprotkb:P00330	TRXH3_ARATH	ADH1_YEAST	arath|Arabidopsis thaliana (Mouse-ear cress)	yeast|Saccharomyces cerevisiae	psi-mi:MI:0914(association)	pubmed:16272220	IntAct
TRINITY_DN55497_c3_g1	uniprotkb:Q42403	AP-Z1307542	uniprotkb:P07260	TRXH3_ARATH	IF4E_YEAST	arath|Arabidopsis thaliana (Mouse-ear cress)	yeast|Saccharomyces cerevisiae	psi-mi:MI:0914(association)	pubmed:16272220	IntAct
TRINITY_DN55497_c3_g1	uniprotkb:Q42403	AP-Z1318549	uniprotkb:P38013	TRXH3_ARATH	AHP1_YEAST	arath|Arabidopsis thaliana (Mouse-ear cress)	yeast|Saccharomyces cerevisiae	psi-mi:MI:0914(association)	pubmed:16272220	IntAct
TRINITY_DN55497_c3_g1	uniprotkb:Q42403	AP-Z1318549	uniprotkb:P38013	TRXH3_ARATH	AHP1_YEAST	arath|Arabidopsis thaliana (Mouse-ear cress)	yeast|Saccharomyces cerevisiae	psi-mi:MI:0915(physical association)	pubmed:16272220	IntAct
TRINITY_DN55497_c3_g1	uniprotkb:Q42403	AP-Z1315488	uniprotkb:P40029	TRXH3_ARATH	MSRA_YEAST	arath|Arabidopsis thaliana (Mouse-ear cress)	yeast|Saccharomyces cerevisiae	psi-mi:MI:0915(physical association)	pubmed:16272220	IntAct
TRINITY_DN64181_c0_g1	uniprotkb:Q53IQ4	AP-Z1317911	uniprotkb:P18429	Q53IQ4_WHEAT	XYNA_BACSU	wheat|Triticum aestivum (Wheat)	bacsu|Bacillus subtilis	psi-mi:MI:0407(direct interaction)	pubmed:19769747|mint:MINT-7101843|mint:fj-09--0459.r1	MINT
TRINITY_DN59692_c2_g4	uniprotkb:Q84L32	AP-Z1319048	uniprotkb:P38886	RD23A_ARATH	RPN10_YEAST	arath|Arabidopsis thaliana (Mouse-ear cress)	yeast|Saccharomyces cerevisiae	psi-mi:MI:0407(direct interaction)	pubmed:20059542|imex:IM-13904|mint:MINT-7307429|mint:fj-09-1270	MINT
TRINITY_DN68947_c0_g1	uniprotkb:Q8H0K8	AP-Z1317911	uniprotkb:P18429	Q8H0K8_WHEAT	XYNA_BACSU	wheat|Triticum aestivum (Wheat)	bacsu|Bacillus subtilis	psi-mi:MI:0407(direct interaction)	pubmed:19769747|mint:MINT-7101843|mint:fj-09--0459.r1	MINT
TRINITY_DN56031_c3_g2	uniprotkb:Q8H1Q1	AP-Z1306491	uniprotkb:P52231	TL203_ARATH	THIO_SYNY3	arath|Arabidopsis thaliana (Mouse-ear cress)	syny3|Synechocystis sp. (strain PCC 6803 / Kazusa)	psi-mi:MI:0914(association)	imex:IM-14648|pubmed:20049866	IntAct
TRINITY_DN58002_c1_g3	uniprotkb:Q8LBP4	AP-Z1303451	uniprotkb:P40350	ALB3_ARATH	ALG5_YEAST	arath|Arabidopsis thaliana (Mouse-ear cress)	yeast|Saccharomyces cerevisiae	psi-mi:MI:0915(physical association)	pubmed:15988575	IntAct
TRINITY_DN57621_c1_g3	uniprotkb:Q8W493	AP-Z1306491	uniprotkb:P52231	FNRL2_ARATH	THIO_SYNY3	arath|Arabidopsis thaliana (Mouse-ear cress)	syny3|Synechocystis sp. (strain PCC 6803 / Kazusa)	psi-mi:MI:0914(association)	imex:IM-14648|pubmed:20049866	IntAct
TRINITY_DN59846_c1_g1	uniprotkb:Q9FR53	AP-Z1307827	uniprotkb:P20081	TOR_ARATH	FKBP_YEAST	arath|Arabidopsis thaliana (Mouse-ear cress)	yeast|Saccharomyces cerevisiae	psi-mi:MI:0915(physical association)	pubmed:11983923|imex:IM-18929	IntAct
TRINITY_DN59846_c1_g1	uniprotkb:Q9FR53	AP-Z1307827	uniprotkb:P20081	TOR_ARATH	FKBP_YEAST	arath|Arabidopsis thaliana (Mouse-ear cress)	yeast|Saccharomyces cerevisiae	psi-mi:MI:0915(physical association)	pubmed:17543119|imex:IM-19962	IntAct
TRINITY_DN72836_c0_g1	uniprotkb:Q9LNW0	AP-Z1314754	uniprotkb:Q55168	HS178_ARATH	PHY1_SYNY3	arath|Arabidopsis thaliana (Mouse-ear cress)	syny3|Synechocystis sp. (strain PCC 6803 / Kazusa)	psi-mi:MI:0407(direct interaction)	pubmed:22641032|mint:MINT-8375037	MINT
TRINITY_DN59185_c1_g7	uniprotkb:Q9LU86	AP-Z1306491	uniprotkb:P52231	PRXQ_ARATH	THIO_SYNY3	arath|Arabidopsis thaliana (Mouse-ear cress)	syny3|Synechocystis sp. (strain PCC 6803 / Kazusa)	psi-mi:MI:0914(association)	imex:IM-14648|pubmed:20049866	IntAct
TRINITY_DN52924_c0_g1	uniprotkb:Q9LW57	AP-Z1306491	uniprotkb:P52231	PAP6_ARATH	THIO_SYNY3	arath|Arabidopsis thaliana (Mouse-ear cress)	syny3|Synechocystis sp. (strain PCC 6803 / Kazusa)	psi-mi:MI:0914(association)	imex:IM-14648|pubmed:20049866	IntAct
TRINITY_DN42213_c0_g1	uniprotkb:Q9LXX5	AP-Z1306491	uniprotkb:P52231	PPD6_ARATH	THIO_SYNY3	arath|Arabidopsis thaliana (Mouse-ear cress)	syny3|Synechocystis sp. (strain PCC 6803 / Kazusa)	psi-mi:MI:0914(association)	imex:IM-14648|pubmed:20049866	IntAct
TRINITY_DN44435_c0_g1	uniprotkb:Q9SAZ5	AP-Z1312893	uniprotkb:P39928	AHP3_ARATH	SLN1_YEAST	arath|Arabidopsis thaliana (Mouse-ear cress)	yeast|Saccharomyces cerevisiae	psi-mi:MI:0915(physical association)	pubmed:10930573	IntAct
TRINITY_DN57946_c2_g1	uniprotkb:Q9SEL7	AP-Z1306491	uniprotkb:P52231	DEGP5_ARATH	THIO_SYNY3	arath|Arabidopsis thaliana (Mouse-ear cress)	syny3|Synechocystis sp. (strain PCC 6803 / Kazusa)	psi-mi:MI:0914(association)	imex:IM-14648|pubmed:20049866	IntAct
TRINITY_DN59018_c2_g1	uniprotkb:Q9SII8	AP-Z1319048	uniprotkb:P38886	DSK2B_ARATH	RPN10_YEAST	arath|Arabidopsis thaliana (Mouse-ear cress)	yeast|Saccharomyces cerevisiae	psi-mi:MI:0407(direct interaction)	pubmed:20059542|imex:IM-13904|mint:MINT-7307429|mint:fj-09-1270	MINT
TRINITY_DN53996_c0_g2	uniprotkb:Q9SSA5	AP-Z1306491	uniprotkb:P52231	CYP38_ARATH	THIO_SYNY3	arath|Arabidopsis thaliana (Mouse-ear cress)	syny3|Synechocystis sp. (strain PCC 6803 / Kazusa)	psi-mi:MI:0914(association)	imex:IM-14648|pubmed:20049866	IntAct
TRINITY_DN59445_c0_g3	uniprotkb:Q9SYM2	AP-Z1317955	uniprotkb:Q99344	BBX22_ARATH	UBA3_YEAST	arath|Arabidopsis thaliana (Mouse-ear cress)	yeast|Saccharomyces cerevisiae	psi-mi:MI:0220(ubiquitination reaction)	pubmed:18796637|imex:IM-19086	IntAct
TRINITY_DN55378_c0_g2	uniprotkb:Q9ZNV9	AP-Z1312893	uniprotkb:P39928	AHP1_ARATH	SLN1_YEAST	arath|Arabidopsis thaliana (Mouse-ear cress)	yeast|Saccharomyces cerevisiae	psi-mi:MI:0915(physical association)	pubmed:10930573	IntAct
TRINITY_DN80279_c0_g1	uniprotkb:Q9ZW31	AP-Z1314754	uniprotkb:Q55168	HS17B_ARATH	PHY1_SYNY3	arath|Arabidopsis thaliana (Mouse-ear cress)	syny3|Synechocystis sp. (strain PCC 6803 / Kazusa)	psi-mi:MI:0407(direct interaction)	pubmed:22641032|mint:MINT-8375037	MINT
TRINITY_DN59814_c6_g3	uniprotkb:Q9ZWS9	AP-Z1310389	uniprotkb:A0A0H2VBI7	ARR3_ARATH	A0A0H2VBI7_ECOL6	arath|Arabidopsis thaliana (Mouse-ear cress)	ecol6|Escherichia coli O6:H1 (strain CFT073 / ATCC 700928 / UPEC)	psi-mi:MI:0217(phosphorylation reaction)	pubmed:9482949	IntAct
